# Supplementary material for: Genetic and Pharmacological Blockade of Sigma-1 Receptors Attenuates Inflammation-Associated Hypersensitivity during Acute Colitis in CD1 Mice
Source: Biomedicines. 2023 Oct 12;11(10):2758. doi: 10.3390/biomedicines11102758 (PMC10604167; doi:10.3390/biomedicines11102758)
Supplement: Supplementary file 1 [file biomedicines-11-02758-s001.zip]

Archive with 1 entries (1 files):
- biomedicines-2611087-supplementary.pdf
